# Supplementary material for: The genome of the protozoan parasite Cystoisospora suis and a reverse vaccinology approach to identify vaccine candidates
Source: Int J Parasitol. 2017 Mar;47(4):189–202. doi: 10.1016/j.ijpara.2016.11.007 (PMC5354109; doi:10.1016/j.ijpara.2016.11.007)
Supplement: Supplementary Table S3 — List of genes in the Cystoisospora suis apicoplast genome. [file mmc3.xlsx]

## Sheet: Apicoplast_genes
Supplementary Table S3. List of genes in the Cystoisospora suis apicoplast genome.
Gene ID	Description	Contig name	Gene start	Gene end	Expr.	Toxoplasma gondii ortholog gene ID	T. gondii Expr.a
CSUI_000755	ribosomal protein s4	294	2	385	0	TGME49_300641	0
CSUI_000756	ribosomal protein L4	294	1516	2151	0	TGME49_300631	0
CSUI_000757	ribosomal protein l2	294	2165	2968	0.11	TGME49_300621	0
CSUI_000758	ribosomal protein S3, putative	294	3041	3715	0	TGME49_300615	0
CSUI_000759	ribosomal protein l16	294	3742	4131	0	TGME49_300613	0
CSUI_000760	ribosomal protein S17	294	4148	4366	0	TGME49_300612	0
CSUI_000761	ribosomal protein l14	294	4381	4746	0	TGME49_300611	0
CSUI_000762	ribosomal protein l6	294	5129	6482	0	TGME49_300608	0
CSUI_000763	ribosomal protein l36	294	6487	6600	0	TGME49_300604	0
CSUI_000764	ribosomal protein s11	294	6607	6873	0	TGME49_300601	0
CSUI_000765	ribosomal protein s7	294	7448	7891	0	TGME49_302053	0
CSUI_000766	elongation factor tu	294	7945	9147	0.75	TGME49_302060	0
CSUI_000767	ribosomal protein l11	294	9649	10044	0	TGME49_302007	0
CSUI_000768	orf f	294	10056	10238	0	TGME49_302005	0
CSUI_000769	orf e protein	294	10251	10577	0	TGME49_302003	0
CSUI_000770	caseinolytic protease c	294	10617	12872	0.06	TGME49_302000	0
CSUI_000771	orf c	294	13000	13218	0	TGME49_301998	0
CSUI_000772	orf d	294	13364	13579	0	TGME49_301996	0
CSUI_000773	ribosomal protein	294	13565	14257	0	TGME49_300700	0
CSUI_000774	dna-directed rna polymerase subunit beta	294	14284	15657	0	TGME49_355200	0
CSUI_000775	rna polymerase beta domain 5 family partial	294	15730	17559	0.06	TGME49_300690	0
CSUI_000776	rna polymerase beta	294	17575	19272	0	TGME49_300680	0
CSUI_000777	rna polymerase partial	294	19288	22434	0.01	TGME49_300660	0
CSUI_000778	cysteine desulfurase activator complex subunit	294	22471	23856	0	TGME49_300650	0
CSUI_010033	ribosomal protein s12	6582	2	232	0	TGME49_302055	0
aExpression data refer to the ToxoDB dataset named "Transcriptomes of Cat Enteroepithelial Stages (CZ-H3)" (3 days p.i.)
Expr., Expression level in merozoites; T. gondii expr., expression level of the T. gondii ortholog in 3 days p.i. merozoites.
