# Supplementary material for: The genome of the protozoan parasite Cystoisospora suis and a reverse vaccinology approach to identify vaccine candidates
Source: Int J Parasitol. 2017 Mar;47(4):189–202. doi: 10.1016/j.ijpara.2016.11.007 (PMC5354109; doi:10.1016/j.ijpara.2016.11.007)
Supplement: Supplementary Table S5 — Stringent list of Cystoisospora suis vaccine candidates. [file mmc5.xlsx]

## Sheet: Sheet1
Supplementary Table S5. Stringent list of Cystoisospora suis vaccine candidates.
Sequence Name	Sequence Description	Protein Length (amino acids)	FPKM
CSUI_000130	---NA---	199	487748
CSUI_000215	---NA---	179	200738
CSUI_000227	---NA---	654	230327
CSUI_000228	---NA---	144	522862
CSUI_000337	---NA---	153	394345
CSUI_000510	---NA---	554	101615
CSUI_001137	---NA---	391	427943
CSUI_001384	---NA---	358	135.04
CSUI_001794	---NA---	205	411826
CSUI_001817	---NA---	138	684897
CSUI_001878	---NA---	590	385065
CSUI_002016	---NA---	234	101.65
CSUI_002154	---NA---	266	833124
CSUI_002204	---NA---	54	355812
CSUI_002326	---NA---	347	355849
CSUI_002346	---NA---	232	673162
CSUI_002568	---NA---	136	320067
CSUI_002610	---NA---	201	196.73
CSUI_002642	---NA---	328	643872
CSUI_002704	---NA---	254	314261
CSUI_002737	---NA---	145	61224
CSUI_003014	---NA---	238	355604
CSUI_003319	---NA---	481	152356
CSUI_003669	---NA---	598	671823
CSUI_003890	---NA---	228	762992
CSUI_003900	---NA---	101	602977
CSUI_003906	---NA---	137	750081
CSUI_004326	---NA---	435	139566
CSUI_004351	---NA---	75	411135
CSUI_004403	---NA---	147	606983
CSUI_004497	---NA---	41	408428
CSUI_004831	---NA---	253	337134
CSUI_004832	---NA---	316	497138
CSUI_004842	---NA---	111	373189
CSUI_004953	---NA---	71	497961
CSUI_004969	---NA---	666	619693
CSUI_005265	---NA---	213	369098
CSUI_005417	---NA---	85	851041
CSUI_005471	---NA---	56	108148
CSUI_005503	---NA---	292	576499
CSUI_005751	---NA---	373	32.87
CSUI_005769	---NA---	137	877.91
CSUI_005805	---NA---	389	10244.3
CSUI_005863	---NA---	45	352715
CSUI_006269	---NA---	51	473843
CSUI_006277	---NA---	436	514593
CSUI_006399	---NA---	794	370671
CSUI_006696	---NA---	707	833586
CSUI_006829	---NA---	66	323845
CSUI_006830	---NA---	49	266192
CSUI_006838	---NA---	50	619602
CSUI_006865	---NA---	478	812226
CSUI_006902	---NA---	205	594502
CSUI_006903	---NA---	324	481724
CSUI_007029	---NA---	52	583855
CSUI_007135	---NA---	308	112494
CSUI_007411	---NA---	255	311574
CSUI_007605	---NA---	157	461336
CSUI_007639	---NA---	102	271112
CSUI_007750	---NA---	68	211961
CSUI_007788	---NA---	187	539328
CSUI_007962	---NA---	506	158983
CSUI_007963	---NA---	466	378272
CSUI_008090	---NA---	150	378604
CSUI_008132	---NA---	66	336611
CSUI_008208	---NA---	342	686233
CSUI_008591	---NA---	291	554716
CSUI_008606	---NA---	440	360241
CSUI_008611	---NA---	213	388511
CSUI_008756	---NA---	280	103544
CSUI_008757	---NA---	538	138.25
CSUI_008768	---NA---	384	662359
CSUI_008967	---NA---	61	417591
CSUI_009204	---NA---	554	348621
CSUI_009354	---NA---	356	321675
CSUI_009362	---NA---	137	455777
CSUI_009370	---NA---	359	300623
CSUI_009476	---NA---	65	379306
CSUI_009709	---NA---	185	478602
CSUI_009758	---NA---	253	145656
CSUI_009779	---NA---	107	479977
CSUI_009784	---NA---	682	316817
CSUI_009806	---NA---	188	408.15
CSUI_009835	---NA---	316	534137
CSUI_009907	---NA---	189	869958
CSUI_009920	---NA---	101	685332
CSUI_009971	---NA---	161	5860.65
CSUI_010002	---NA---	421	148212
CSUI_010264	---NA---	198	360497
CSUI_010339	---NA---	92	185818
CSUI_010423	---NA---	290	172.45
CSUI_010483	---NA---	334	485929
CSUI_010570	---NA---	53	312815
CSUI_010581	---NA---	540	406075
CSUI_010663	---NA---	278	144033
CSUI_010883	---NA---	45	595235
CSUI_010900	---NA---	323	2125.89
CSUI_011021	---NA---	61	102467
CSUI_011151	---NA---	152	312568
CSUI_011209	---NA---	477	681894
CSUI_011243	---NA---	374	117363
CSUI_011248	---NA---	31	554126
CSUI_011291	---NA---	353	343066
CSUI_011296	---NA---	40	593198
CSUI_011340	---NA---	68	291205
CSUI_011430	---NA---	68	302064
CSUI_011458	---NA---	46	97725
CSUI_011493	---NA---	66	327998
CSUI_000710	3 5 -cyclic nucleotide phosphodiesterase domain-containing protein	729	337956
CSUI_002875	3 5 -cyclic nucleotide phosphodiesterase domain-containing protein	1999	343363
CSUI_004071	Amino acid transporter	619	47293
CSUI_002156	Anonymous antigen-1	2070	526321
CSUI_001098	Apical membrane antigen 1 domain-containing protein	606	609058
CSUI_000982	Calcium binding EGF domain-containing protein	96	519653
CSUI_003647	Cation channel family transporter	247	333358
CSUI_000060	CG8 family protein	228	162582
CSUI_003491	Conserved hypothetical protein	396	305.51
CSUI_004318	Conserved hypothetical protein	198	210.05
CSUI_007725	Conserved hypothetical protein	261	368948
CSUI_008720	Conserved hypothetical protein	170	438107
CSUI_000623	Domain-containing protein	301	306313
CSUI_002912	EGF family domain-containing protein	498	352518
CSUI_006437	EGF family domain-containing protein	215	66273
CSUI_007070	Fasciclin domain protein	192	508371
CSUI_000298	Glideosome-associated protein with multiple-membrane spans gapm3	304	162032
CSUI_004997	GPI-anchored micronemal antigen	1065	494564
CSUI_007501	Histidine acid phosphatase superfamily protein	638	523154
CSUI_002444	Hypothetical protein HHA_215160	270	314901
CSUI_004906	Hypothetical protein HHA_217370	152	216747
CSUI_001474	Hypothetical protein HHA_237070	210	654096
CSUI_006956	Hypothetical protein HHA_291630	239	104663
CSUI_008997	Hypothetical protein HHA_295390	523	539058
CSUI_002099	Hypothetical protein HHA_313160	246	497069
CSUI_003079	Hypothetical protein NCLIV_047200	470	332126
CSUI_005271	Hypothetical protein TGMAS_209700	177	61224
CSUI_000389	Inhibitor of cysteine protease 1	190	156091
CSUI_008987	Lipase domain-containing	2022	323261
CSUI_005758	Magnesium transporter nipa	586	280443
CSUI_006182	Major facilitator family protein	622	154244
CSUI_008148	Membrane protein	216	147251
CSUI_003520	Microneme protein	412	188.7
CSUI_001209	Microneme protein 13	568	335881
CSUI_001458	Microneme protein 13	263	114.4
CSUI_000673	Microneme protein mic6	611	263496
CSUI_001129	Multi-pass transmembrane protein	390	518199
CSUI_006107	Multi-pass transmembrane protein	305	109528
CSUI_005110	Multitransmembrane with signal peptide and gmgpp repeat at carboxy-terminus protein	360	771358
CSUI_011115	Nucleoside transporter protein	669	36352
CSUI_000356	OST3 OST6 family protein	609	378584
CSUI_000943	PAP2 family carboxy-terminal protein	471	587979
CSUI_000845	Peptidyl-prolyl cis-trans isomerase-like	179	265356
CSUI_010181	Phosphatidate cytidylyltransferase	255	341338
CSUI_003910	PI31 proteasome regulator	225	596049
CSUI_005643	Retinitis pigmentosa GTPase regulator	1406	577663
CSUI_000345	Rhoptry kinase family protein ROP27	911	363926
CSUI_004499	Rhoptry kinase family protein ROP32	546	469197
CSUI_002983	Rhoptry protein ROP12	320	416993
CSUI_009095	Rhoptry protein ROPp6	479	419147
CSUI_007387	SAG-related sequence SRS11	257	485713
CSUI_009633	SAG-related sequence SRS11	254	403829
CSUI_003092	SAG-related sequence SRS17a	401	116574
CSUI_005950	SAG-related sequence SRS20c	237	428043
CSUI_002641	SAG-related sequence SRS53c	339	873713
CSUI_007474	SAG-related sequence SRS53f	307	965149
CSUI_007678	SAG-related sequence SRS53f	315	720969
CSUI_011516	SAG-related sequence SRS53f	173	556946
CSUI_010578	SAG-related sequence SRS57	184	717888
CSUI_005466	SAG-related sequence SRS60a	304	54996
CSUI_005474	SAG-related sequence SRS60a	305	456302
CSUI_005469	SRS domain-containing protein	301	481158
CSUI_008565	SRS domain-containing protein	352	949613
CSUI_009947	SRS domain-containing protein	348	574043
CSUI_010846	SRS domain-containing protein	370	125944
CSUI_005513	Surface antigen partial	175	496412
CSUI_003052	TPA: hypothetical protein BN1204_036640	1622	455947
CSUI_004781	TPA: hypothetical protein BN1204_037470	526	338525
CSUI_000500	Transmembrane domain protein	436	44164
CSUI_008439	Transmembrane partial	4867	352497
CSUI_000380	Transmembrane protein	545	415907
CSUI_000628	Transmembrane protein	109	785284
CSUI_000718	Transmembrane protein	489	132168
CSUI_000995	Transmembrane protein	96	441075
CSUI_001283	Transmembrane protein	498	542616
CSUI_001316	Transmembrane protein	142	153715
CSUI_001456	Transmembrane protein	155	376355
CSUI_002054	Transmembrane protein	473	350179
CSUI_002488	Transmembrane protein	639	140358
CSUI_002572	Transmembrane protein	318	541133
CSUI_002942	Transmembrane protein	99	418184
CSUI_003157	Transmembrane protein	274	674743
CSUI_003299	Transmembrane protein	218	518521
CSUI_003641	Transmembrane protein	357	824593
CSUI_003644	Transmembrane protein	122	341717
CSUI_003657	Transmembrane protein	190	348061
CSUI_003709	Transmembrane protein	91	406625
CSUI_003847	Transmembrane protein	813	334759
CSUI_004038	Transmembrane protein	257	484962
CSUI_004542	Transmembrane protein	292	449654
CSUI_004543	Transmembrane protein	266	218243
CSUI_004909	Transmembrane protein	798	325564
CSUI_004910	Transmembrane protein	874	358403
CSUI_005105	Transmembrane protein	119	901093
CSUI_005269	Transmembrane protein	218	953682
CSUI_006418	Transmembrane protein	408	254677
CSUI_006614	Transmembrane protein	216	358437
CSUI_006923	Transmembrane protein	332	804264
CSUI_007702	Transmembrane protein	100	212338
CSUI_008088	Transmembrane protein	275	412839
CSUI_008249	Transmembrane protein	823	726864
CSUI_008798	Transmembrane protein	189	333416
CSUI_009852	Transmembrane protein	395	256043
CSUI_009952	Transmembrane protein	285	464142
CSUI_010825	Transmembrane protein	171	351062
CSUI_010923	Transmembrane protein	51	925146
CSUI_011383	Transmembrane protein	169	322751
CSUI_011473	Transmembrane protein	190	160.45
CSUI_003017	Transporter	740	495155
CSUI_000334	tRNA (GuanineN(7))methyltransferase, putative	886	321499
CSUI_006590	VMA21-like domain protein	184	30114
CSUI_008583	Zinc c3hc4 type (ring finger) domain-containing protein	74	466541
---NA---, not found by Blast2GO; FPKM, fragments per kilobase of exon per million reads mapped
